# Supplementary material for: Staphylococcus epidermidis ST2 strains associated with bloodstream infections contain a unique mobile genetic element encoding a plasmin inhibitor
Source: mBio. 2024 Nov 19;15(12):e01907-24. doi: 10.1128/mbio.01907-24 (PMC11633098; doi:10.1128/mbio.01907-24)
Supplement: Table S1 — Information on BV-BRC isolates from Fig. 1. [file mbio.01907-24-s0002.xlsx]

## Sheet: Supplementary Table 1
Supplementary Table 1. Global S. epidermidis blood isolates from BV-BRC
bV-BRC Genome ID	Genome Name	Genome Status	Strain	MLST	Completion Date	BioProject Accession	BioSample Accession	Assembly Accession	SRA Accession	GenBank Accessions	Sequencing Centers	Sequencing Status	Sequencing Platform	Sequencing Depth	Assembly Method	Contigs	Genome Length	GC Content	PATRIC CDS	RefSeq CDS	Isolation Source	Isolation Comments	Collection Date	Isolation Country	Geographic Location	Latitude	Longitude	Altitude	Depth	Other Environmental	Host Name	Host Gender	Host Age	Host Health	Comments	Additional Metadata	Coarse Consistency	Fine Consistency	Checkm Completeness	Checkm Contamination	Genome Quality Flags	Genome Quality	Date Inserted	Date Modified
1282.3536	Staphylococcus epidermidis strain BB403117S	WGS	BB403117S	MLST.Staphylococcus_epidermidis.2	2019-10-08T00:00:00Z	PRJNA574294	SAMN12840222	GCA_008922545.1		WBQS01000000	University of Leicester		Illumina HiSeq	88x	SPAdes v. 3.12.0	70	2600555	31.881	2617	2558	blood	isolated in Scotland isolated between 2009 and 2018	2018	United Kingdom	United Kingdom: Aberdeen						Human, Homo sapiens				We are investigating the genetic structure of COMER and ACME-like genomic islands in MRSE isolated in Scotland isolated between 2009 and 2018.	sample_type:single cell bacteria;biomaterial_provider:ICU of Aberdeen Royal Infirmary	99.9	99.7				Good	2019-10-27T21:14:23.082Z	2019-10-27T21:14:23.082Z
1282.4101	Staphylococcus epidermidis strain C145	WGS	C145	MLST.Staphylococcus_epidermidis.2	2020-11-03T00:00:00Z	PRJNA667485	SAMN16376633			JADBPG010000001,JADBPG010000002,JADBPG010000003,JADBPG010000004,JADBPG010000005,JADBPG010000006,JADBPG010000007	University of KwaZulu Natal		Illumina MiSeq	99x	Skesa v. 2020-09-01	103	2643040	32.1762	2629	2529	blood		11-Nov-2019	South Africa	South Africa:KwaZulu-Natal						Human, Homo sapiens			not applicable	The study aims to describe the molecular epidemiology and genomic profiles of multidrug-resistant bacteria collected from clinical sources in South Africa	collected_by:Jonathan Asante	100	99.7				Good	2020-11-30T03:12:27.929Z	2020-11-30T03:12:27.929Z
1282.1852	Staphylococcus epidermidis strain LRKNS089	WGS	LRKNS089	MLST.Staphylococcus_epidermidis.2	2016-06-07T00:00:00Z	PRJNA314440	SAMN04942511	GCF_001658725.1		LXRY00000000	Universitaetsklinikum Schleswig Holstein Luebeck		Illumina MiSeq	518.0x	CLC Genomics Workbench v. 8.0.1	88	2749648	31.83	2770	2651	blood		2014	Germany	Germany: Luebeck						Human, Homo sapiens			colonisation	The study aim was the genome analysis of a clinical outbreak of linezolid resistant Staphylococcus epidermidis.	collected_by:Department of infectious diseases and microbiology	100	99.9	100			Good	2016-07-05T22:34:14.867Z	2016-07-05T22:34:14.867Z
1282.2340	Staphylococcus epidermidis strain SH06_17	WGS	SH06_17	MLST.Staphylococcus_epidermidis.2	2017-11-29T00:00:00Z	PRJNA419711	SAMN08095617	GCA_002799565.1		PHKN01000000	Instituto Adolfo Lutz		IonTorrent	43.0x	SPAdes v. 5.6.0.1	57	2682727	31.87	2786	2672	blood		2017	Brazil	Brazil:Sao Paulo						Human, Homo sapiens	male	32	Bacteremia	Staphylococcus linezolid resistent	collected_by:Instituto Adolfo Lutz	100	99.7	100	0.4		Good	2018-01-01T01:09:08.907Z	2018-01-01T01:09:08.907Z
1282.2481	Staphylococcus epidermidis strain DAR1888	WGS	DAR1888	MLST.Staphylococcus_epidermidis.2	2018-01-30T00:00:00Z	PRJNA308322	SAMN07444317	GCA_002908715.1		NQHX01000000	University of Mississippi Medical Center		Illumina MiSeq	266x	CLC NGS Cell v. 7	136	2594814	31.8584	2527		blood		2007	USA	USA: New York						Human, Homo sapiens				This is a study of the genomic evolution of the most prominent hospital clone of Staphylococcus epidermidis.	sample_type:whole organism	99.9	99.3	100			Good	2018-05-25T21:05:16.001Z	2018-05-25T21:05:16.001Z
1282.3561	Staphylococcus epidermidis strain BB411089T	WGS	BB411089T	MLST.Staphylococcus_epidermidis.5	2019-10-08T00:00:00Z	PRJNA574294	SAMN12840198	GCA_008923045.1		WBRQ01000000	University of Leicester		Illumina HiSeq	88x	SPAdes v. 3.12.0	64	2434509	32.0486	2404	2360	blood	isolated in Scotland isolated between 2009 and 2018	2016	United Kingdom	United Kingdom: Aberdeen						Human, Homo sapiens				We are investigating the genetic structure of COMER and ACME-like genomic islands in MRSE isolated in Scotland isolated between 2009 and 2018.	sample_type:single cell bacteria;biomaterial_provider:ICU of Aberdeen Royal Infirmary	99.9	99.7				Good	2019-10-27T21:19:47.210Z	2019-10-27T21:19:47.210Z
1155134.3	Staphylococcus epidermidis NIH06004	WGS	NIH06004	MLST.Staphylococcus_epidermidis.5	2012-07-09T00:00:00Z	PRJNA86763	SAMN00993391	GCA_000276045.1	SRR496759,SRR496760	AKHH00000000	NIH-NISC	WGS				76	2616841	32	2452	2476	blood		2006	United States	United States						Human, Homo sapiens				-		99.9	99.2	100	0.7		Good	2014-12-08T22:13:25.787Z	2015-03-16T03:17:09.594Z
1282.3551	Staphylococcus epidermidis strain BB424987J	WGS	BB424987J	MLST.Staphylococcus_epidermidis.210	2019-10-08T00:00:00Z	PRJNA574294	SAMN12840208	GCA_008922845.1		WBRG01000000	University of Leicester		Illumina HiSeq	88x	SPAdes v. 3.12.0	67	2532270	31.8575	2535	2463	blood	isolated in Scotland isolated between 2009 and 2018	2017	United Kingdom	United Kingdom: Aberdeen						Human, Homo sapiens				We are investigating the genetic structure of COMER and ACME-like genomic islands in MRSE isolated in Scotland isolated between 2009 and 2018.	sample_type:single cell bacteria;biomaterial_provider:ICU of Aberdeen Royal Infirmary	99.9	99.9				Good	2019-10-27T21:17:24.171Z	2019-10-27T21:17:24.171Z
1282.3521	Staphylococcus epidermidis strain SE66	WGS	SE66	MLST.Staphylococcus_epidermidis.19	2019-10-08T00:00:00Z	PRJNA574294	SAMN12840239			WBQC01000000	University of Leicester		Illumina HiSeq	88x	SPAdes v. 3.12.0	22	2442447	31.9577	2429	2355	blood	isolated in Scotland isolated between 2009 and 2018	2012	United Kingdom	United Kingdom: Aberdeen						Human, Homo sapiens				We are investigating the genetic structure of COMER and ACME-like genomic islands in MRSE isolated in Scotland isolated between 2009 and 2018.	sample_type:single cell bacteria;biomaterial_provider:ICU of Aberdeen Royal Infirmary	99.9	99.6				Good	2019-10-27T21:09:38.362Z	2019-10-27T21:09:38.362Z
1282.3558	Staphylococcus epidermidis strain BB413468Z	WGS	BB413468Z	MLST.Staphylococcus_epidermidis.23	2019-10-08T00:00:00Z	PRJNA574294	SAMN12840201	GCA_008922985.1		WBRN01000000	University of Leicester		Illumina HiSeq	88x	SPAdes v. 3.12.0	65	2464686	32.0018	2440	2380	blood	isolated in Scotland isolated between 2009 and 2018	2016	United Kingdom	United Kingdom: Aberdeen						Human, Homo sapiens				We are investigating the genetic structure of COMER and ACME-like genomic islands in MRSE isolated in Scotland isolated between 2009 and 2018.	sample_type:single cell bacteria;biomaterial_provider:ICU of Aberdeen Royal Infirmary	99.8	99.6				Good	2019-10-27T21:18:30.701Z	2019-10-27T21:18:30.701Z
1282.4247	Staphylococcus epidermidis strain C03	WGS	C03	MLST.Staphylococcus_epidermidis.35	2020-11-22T00:00:00Z	PRJNA674911	SAMN16679760			JADOYJ010000001,JADOYJ010000002,JADOYJ010000003,JADOYJ010000004,JADOYJ010000005,JADOYJ010000006,JADOYJ010000007	Zhejiang University School of Medicine		Illumina HiSeq	100x	SPAdes v. 3.10	57	2524870	31.9627	2453	2365	blood		2018-12-26	Taiwan	Taiwan						Human, Homo sapiens			bacteremia	Pathogens causing bacteremia: Klebsiella pneumoniae, Escherichia coli, Serratia liquefaciens, Bacillus cereus, Staphylococcus capitis, Staphylococcus epidermidis, Staphylococcus capitis	collected_by:Cheng-Hsun Chiu	100	99.6				Good	2021-01-02T05:43:50.902Z	2021-01-02T05:43:50.902Z
1282.3515	Staphylococcus epidermidis strain SE79	WGS	SE79	MLST.Staphylococcus_epidermidis.48	2019-10-08T00:00:00Z	PRJNA574294	SAMN12840249	GCA_008922095.1		WBPS01000000	University of Leicester		Illumina HiSeq	88x	SPAdes v. 3.12.0	66	2534589	32.0427	2563	2507	blood	isolated in Scotland isolated between 2009 and 2018	2013	United Kingdom	United Kingdom: Aberdeen						Human, Homo sapiens				We are investigating the genetic structure of COMER and ACME-like genomic islands in MRSE isolated in Scotland isolated between 2009 and 2018.	sample_type:single cell bacteria;biomaterial_provider:ICU of Aberdeen Royal Infirmary	99.8	99.3				Good	2019-10-27T21:08:41.407Z	2019-10-27T21:08:41.407Z
1282.4096	Staphylococcus epidermidis strain HESN016B	WGS	HESN016B	MLST.Staphylococcus_epidermidis.490	2020-10-28T00:00:00Z	PRJNA668279	SAMN16402347			JADCSG010000001,JADCSG010000010,JADCSG010000011,JADCSG010000012,JADCSG010000013,JADCSG010000014,JADCSG010000015	University of Luebeck		Illumina MiSeq	100x	Prokka v. 1.14.6	22	2411715	32.1087	2317	2248	Blood		April-2018	Ghana	Ghana						Human, Homo sapiens	female	1 day	Sepsis	Study to determine population structure, clonal relatedness, antibiotics and biocide resistance profiles of coagulase-negative staphylococci (CoNS) in the neonatal intensive care unit of a developing country	collected_by:University of Health and Allied Sciences	99.8	99.8				Good	2020-11-30T00:24:08.342Z	2020-11-30T00:24:08.342Z
1282.4256	Staphylococcus epidermidis strain C36	WGS	C36	MLST.Staphylococcus_epidermidis.54	2020-11-30T00:00:00Z	PRJNA667485	SAMN16376643			JADPYL010000001,JADPYL010000002,JADPYL010000003,JADPYL010000004,JADPYL010000005,JADPYL010000006,JADPYL010000007	University of KwaZulu Natal		Illumina MiSeq	99x	Skesa v. 2020-09-01	177	2885729	31.9857	2925	2796	blood		13-Oct-2019	South Africa	South Africa:KwaZulu-Natal						Human, Homo sapiens			not applicable	The study aims to describe the molecular epidemiology and genomic profiles of multidrug-resistant bacteria collected from clinical sources in South Africa	collected_by:Jonathan Asante	99.8	98.6				Good	2021-01-01T17:14:20.894Z	2021-01-01T17:14:20.894Z
1282.4248	Staphylococcus epidermidis strain C28	WGS	C28	MLST.Staphylococcus_epidermidis.59	2020-11-22T00:00:00Z	PRJNA674911	SAMN16679763			JADOYG010000001,JADOYG010000002,JADOYG010000003,JADOYG010000004,JADOYG010000005,JADOYG010000006,JADOYG010000007	Zhejiang University School of Medicine		Illumina HiSeq	100x	SPAdes v. 3.10	55	2452596	32.0908	2384	2300	blood		2019-06-19	Taiwan	Taiwan						Human, Homo sapiens			bacteremia	Pathogens causing bacteremia: Klebsiella pneumoniae, Escherichia coli, Serratia liquefaciens, Bacillus cereus, Staphylococcus capitis, Staphylococcus epidermidis, Staphylococcus capitis	collected_by:Cheng-Hsun Chiu	100	100				Good	2021-01-01T15:37:52.549Z	2021-01-01T15:37:52.549Z
1155133.3	Staphylococcus epidermidis NIH05003	WGS	NIH05003	MLST.Staphylococcus_epidermidis.7	2012-07-09T00:00:00Z	PRJNA86761	SAMN00993648	GCA_000276025.1	SRR496986,SRR496987	AKHI00000000	NIH-NISC	WGS				66	2412258	32.1	2232	2251	blood		2005	United States	United States						Human, Homo sapiens				-		99.9	99.4	100			Good	2014-12-08T22:13:25.748Z	2015-03-16T03:17:09.594Z
1282.3548	Staphylococcus epidermidis strain BB431437E	WGS	BB431437E	MLST.Staphylococcus_epidermidis.73	2019-10-08T00:00:00Z	PRJNA574294	SAMN12840210	GCA_008922785.1		WBRE01000000	University of Leicester		Illumina HiSeq	88x	SPAdes v. 3.12.0	57	2486894	31.9552	2515	2445	blood	isolated in Scotland isolated between 2009 and 2018	2017	United Kingdom	United Kingdom: Aberdeen						Human, Homo sapiens				We are investigating the genetic structure of COMER and ACME-like genomic islands in MRSE isolated in Scotland isolated between 2009 and 2018.	sample_type:single cell bacteria;biomaterial_provider:ICU of Aberdeen Royal Infirmary	99.9	99.9				Good	2019-10-27T21:17:11.624Z	2019-10-27T21:17:11.624Z
1282.3526	Staphylococcus epidermidis strain SE59	WGS	SE59	MLST.Staphylococcus_epidermidis.83	2019-10-08T00:00:00Z	PRJNA574294	SAMN12840233	GCA_008922345.1		WBQI01000000	University of Leicester		Illumina HiSeq	88x	SPAdes v. 3.12.0	70	2553526	31.8884	2570	2500	blood	isolated in Scotland isolated between 2009 and 2018	2011	United Kingdom	United Kingdom: Aberdeen						Human, Homo sapiens				We are investigating the genetic structure of COMER and ACME-like genomic islands in MRSE isolated in Scotland isolated between 2009 and 2018.	sample_type:single cell bacteria;biomaterial_provider:ICU of Aberdeen Royal Infirmary	99.7	99.5				Good	2019-10-27T21:12:12.631Z	2019-10-27T21:12:12.631Z
1282.3261	Staphylococcus epidermidis strain 94	WGS	94	MLST.Staphylococcus_epidermidis.87	2019-03-04T00:00:00Z	PRJNA504381	SAMN10390766	GCA_004323055.1		RJDV01000000	BIOCEV		Illumina HiSeq	50x	MyPro v. 1.0	33	2528790	32.1318	2389		Blood Culture		2018	Czech Republic	Czech Republic						Human, Homo sapiens			Blood Infection	Draft genome sequences for 3 strains of Staphylococcus epidermidis, resistant to teicoplanin, collected from patients previously not treated with glycopeptide antibiotics, at the Department of Clinical Microbiology, Institute of Medical Biochemistry and Laboratory Diagnostics of the General University Hospital, Prague, Czech Republic.	collected_by:General University Hospital	99.7	99.3				Good	2019-07-15T22:31:59.708Z	2019-07-15T22:31:59.708Z
