# Supplementary material for: Staphylococcus epidermidis ST2 strains associated with bloodstream infections contain a unique mobile genetic element encoding a plasmin inhibitor
Source: mBio. 2024 Nov 19;15(12):e01907-24. doi: 10.1128/mbio.01907-24 (PMC11633098; doi:10.1128/mbio.01907-24)
Supplement: Tables S2 and S3 — Information on SrdG mutation for MDA and German isolates. [file mbio.01907-24-s0003.xlsx]

## Sheet: Supplementary Table 2
Supplementary Table 2. Truncation of sdrG gene in S. epidermidis isolates from MDA.
Identifier	Isolate name	Country of isolation	Sequence type	Sesx y/n	Sesy y/n	SdrG trauncated y/n	Sequence of Truncation	Location of Truncation	Contigs/Reads	Isolation Source	Population	BioProject	Source
MB1335	78_s126	USA	6	n	n	n	N/A	N/A	Contigs	Bactermia	Infection	PRJNA434275	DOI: 10.1093/cid/ciy089
MB496	MB496	USA	6	n	n	n	N/A	N/A	Contigs	Bactermia	Infection	PRJNA434275	DOI: 10.1093/cid/ciy089
MB939	38_S86	USA	6	n	n	n	N/A	N/A	Contigs	Bactermia	Infection	PRJNA434275	DOI: 10.1093/cid/ciy089
MB101	5_s53	USA	7	n	n	n	N/A	N/A	Contigs	Bactermia	Infection	PRJNA434275	DOI: 10.1093/cid/ciy089
MB539	MB539	USA	7	n	n	n	N/A	N/A	Contigs	Bactermia	Infection	PRJNA434275	DOI: 10.1093/cid/ciy089
MB1182	62_s110	USA	16	n	n	n	N/A	N/A	Contigs	Bactermia	Infection	PRJNA434275	DOI: 10.1093/cid/ciy089
MB1230	71_s119	USA	16	n	n	n	N/A	N/A	Contigs	Bactermia	Infection	PRJNA434275	DOI: 10.1093/cid/ciy089
MB1849	123_s171	USA	16	n	n	n	N/A	N/A	Contigs	Bactermia	Infection	PRJNA434275	DOI: 10.1093/cid/ciy089
MB888a	27_s75	USA	16	n	n	n	N/A	N/A	Contigs	Bactermia	Infection	PRJNA434275	DOI: 10.1093/cid/ciy089
MB1091	55_s103	USA	22	n	n	n	N/A	N/A	Contigs	Bactermia	Infection	PRJNA434275	DOI: 10.1093/cid/ciy089
MB724	17_s65	USA	22	n	n	n	N/A	N/A	Contigs	Bactermia	Infection	PRJNA434275	DOI: 10.1093/cid/ciy089
MB927	34_s82	USA	22	n	n	n	N/A	N/A	Contigs	Bactermia	Infection	PRJNA434275	DOI: 10.1093/cid/ciy089
MB123	MB123	USA	23	n	n	n	N/A	N/A	Contigs	Bactermia	Infection	PRJNA434275	DOI: 10.1093/cid/ciy089
MB1915	131_s179	USA	23	n	n	n	N/A	N/A	Contigs	Bactermia	Infection	PRJNA434275	DOI: 10.1093/cid/ciy089
MB775	21_s69	USA	35	n	n	n	N/A	N/A	Contigs	Bactermia	Infection	PRJNA434275	DOI: 10.1093/cid/ciy089
MB1299	75_s123	USA	57	n	n	n	N/A	N/A	Contigs	Bactermia	Infection	PRJNA434275	DOI: 10.1093/cid/ciy089
MB1421	84_s132	USA	59	n	n	n	N/A	N/A	Contigs	Bactermia	Infection	PRJNA434275	DOI: 10.1093/cid/ciy089
MB1910	130_s178	USA	59	n	n	n	N/A	N/A	Contigs	Bactermia	Infection	PRJNA434275	DOI: 10.1093/cid/ciy089
MB585b	MB585b	USA	59	n	n	n	N/A	N/A	Contigs	Bactermia	Infection	PRJNA434275	DOI: 10.1093/cid/ciy089
MB283	MB283	USA	59	n	n	n	N/A	N/A	Contigs	Bactermia	Infection	PRJNA434275	DOI: 10.1093/cid/ciy089
MB536	MB536	USA	69	n	n	n	N/A	N/A	Contigs	Bactermia	Infection	PRJNA434275	DOI: 10.1093/cid/ciy089
MB714	MB714	USA	69	n	n	n	N/A	N/A	Contigs	Bactermia	Infection	PRJNA434275	DOI: 10.1093/cid/ciy089
MB906	31_S79	USA	69	n	n	n	N/A	N/A	Contigs	Bactermia	Infection	PRJNA434275	DOI: 10.1093/cid/ciy089
MB113	MB113	USA	72	n	n	n	N/A	N/A	Contigs	Bactermia	Infection	PRJNA434275	DOI: 10.1093/cid/ciy089
MB192	MB192	USA	73	n	n	n	N/A	N/A	Contigs	Bactermia	Infection	PRJNA434275	DOI: 10.1093/cid/ciy089
MB037	MB037	USA	83	n	n	n	N/A	N/A	Contigs	Bactermia	Infection	PRJNA434275	DOI: 10.1093/cid/ciy089
MB1082	54_s102	USA	83	n	n	n	N/A	N/A	Contigs	Bactermia	Infection	PRJNA434275	DOI: 10.1093/cid/ciy089
MB1546	93_s141	USA	83	n	n	n	N/A	N/A	Contigs	Bactermia	Infection	PRJNA434275	DOI: 10.1093/cid/ciy089
MB1547	94_s142	USA	83	n	n	n	N/A	N/A	Contigs	Bactermia	Infection	PRJNA434275	DOI: 10.1093/cid/ciy089
MB1568	96_s144	USA	83	n	n	n	N/A	N/A	Contigs	Bactermia	Infection	PRJNA434275	DOI: 10.1093/cid/ciy089
MB1675	107_s155	USA	83	n	n	n	N/A	N/A	Contigs	Bactermia	Infection	PRJNA434275	DOI: 10.1093/cid/ciy089
MB1825	120_s168	USA	83	n	n	n	N/A	N/A	Contigs	Bactermia	Infection	PRJNA434275	DOI: 10.1093/cid/ciy089
MB268	MB268	USA	83	n	n	n	N/A	N/A	Contigs	Bactermia	Infection	PRJNA434275	DOI: 10.1093/cid/ciy089
MB449	MB449	USA	83	n	n	n	N/A	N/A	Contigs	Bactermia	Infection	PRJNA434275	DOI: 10.1093/cid/ciy089
MB539a	MB539a	USA	83	n	n	n	N/A	N/A	Contigs	Bactermia	Infection	PRJNA434275	DOI: 10.1093/cid/ciy089
MB56	3_s51	USA	83	n	n	n	N/A	N/A	Contigs	Bactermia	Infection	PRJNA434275	DOI: 10.1093/cid/ciy089
MB599	MB599	USA	83	n	n	n	N/A	N/A	Contigs	Bactermia	Infection	PRJNA434275	DOI: 10.1093/cid/ciy089
MB821	23_s71	USA	83	n	n	n	N/A	N/A	Contigs	Bactermia	Infection	PRJNA434275	DOI: 10.1093/cid/ciy089
MB899	29_s77	USA	83	n	n	n	N/A	N/A	Contigs	Bactermia	Infection	PRJNA434275	DOI: 10.1093/cid/ciy089
MB999	46_s94	USA	83	n	n	n	N/A	N/A	Contigs	Bactermia	Infection	PRJNA434275	DOI: 10.1093/cid/ciy089
MB2013	138_s186	USA	87	n	n	n	N/A	N/A	Contigs	Bactermia	Infection	PRJNA434275	DOI: 10.1093/cid/ciy089
MB1043	49_s97	USA	88	n	n	n	N/A	N/A	Contigs	Bactermia	Infection	PRJNA434275	DOI: 10.1093/cid/ciy089
MB1260	72_s120	USA	89	n	n	n	N/A	N/A	Contigs	Bactermia	Infection	PRJNA434275	DOI: 10.1093/cid/ciy089
MB1609	101_s149	USA	89	n	n	n	N/A	N/A	Contigs	Bactermia	Infection	PRJNA434275	DOI: 10.1093/cid/ciy089
MB1364	81_s129	USA	130	n	n	n	N/A	N/A	Contigs	Bactermia	Infection	PRJNA434275	DOI: 10.1093/cid/ciy089
MB316	MB316	USA	130	n	n	n	N/A	N/A	Contigs	Bactermia	Infection	PRJNA434275	DOI: 10.1093/cid/ciy089
MB445	MB445	USA	130	n	n	n	N/A	N/A	Contigs	Bactermia	Infection	PRJNA434275	DOI: 10.1093/cid/ciy089
MB415	MB415	USA	173	n	n	n	N/A	N/A	Contigs	Bactermia	Infection	PRJNA434275	DOI: 10.1093/cid/ciy089
MB1812	119_s167	USA	203	n	n	n	N/A	N/A	Contigs	Bactermia	Infection	PRJNA434275	DOI: 10.1093/cid/ciy089
MB1143	58_s106	USA	210	n	n	n	N/A	N/A	Contigs	Bactermia	Infection	PRJNA434275	DOI: 10.1093/cid/ciy089
MB1586	98_s146	USA	210	n	n	n	N/A	N/A	Contigs	Bactermia	Infection	PRJNA434275	DOI: 10.1093/cid/ciy089
MB1709	112_s160	USA	210	n	n	n	N/A	N/A	Contigs	Bactermia	Infection	PRJNA434275	DOI: 10.1093/cid/ciy089
MB1715	113_s161	USA	210	n	n	n	N/A	N/A	Contigs	Bactermia	Infection	PRJNA434275	DOI: 10.1093/cid/ciy089
MB1907	128_s176	USA	210	n	n	n	N/A	N/A	Contigs	Bactermia	Infection	PRJNA434275	DOI: 10.1093/cid/ciy089
MB526	MB526	USA	210	n	n	n	N/A	N/A	Contigs	Bactermia	Infection	PRJNA434275	DOI: 10.1093/cid/ciy089
MB567	MB567	USA	218	n	n	n	N/A	N/A	Contigs	Bactermia	Infection	PRJNA434275	DOI: 10.1093/cid/ciy089
MB312	MB312	USA	228	n	n	n	N/A	N/A	Contigs	Bactermia	Infection	PRJNA434275	DOI: 10.1093/cid/ciy089
MB1830	121_s170	USA	329	n	n	n	N/A	N/A	Contigs	Bactermia	Infection	PRJNA434275	DOI: 10.1093/cid/ciy089
MB429	MB429	USA	520	n	n	n	N/A	N/A	Contigs	Bactermia	Infection	PRJNA434275	DOI: 10.1093/cid/ciy089
MB1872	127_s175	USA	540	n	n	n	N/A	N/A	Contigs	Bactermia	Infection	PRJNA434275	DOI: 10.1093/cid/ciy089
MB1772	118_s166	USA	5-?	n	n	n	N/A	N/A	Contigs	Bactermia	Infection	PRJNA434275	DOI: 10.1093/cid/ciy089
MB896	MB896	USA	5-?	n	n	n	N/A	N/A	Contigs	Bactermia	Infection	PRJNA434275	DOI: 10.1093/cid/ciy089
MB1057	52_s100	USA	5-A	n	n	n	N/A	N/A	Contigs	Bactermia	Infection	PRJNA434275	DOI: 10.1093/cid/ciy089
MB1096b	56_s104	USA	5-A	n	n	n	N/A	N/A	Contigs	Bactermia	Infection	PRJNA434275	DOI: 10.1093/cid/ciy089
MB1191	64_s112	USA	5-A	n	n	n	N/A	N/A	Contigs	Bactermia	Infection	PRJNA434275	DOI: 10.1093/cid/ciy089
MB1193	65_s113	USA	5-A	n	n	n	N/A	N/A	Contigs	Bactermia	Infection	PRJNA434275	DOI: 10.1093/cid/ciy089
MB1226	69_s117	USA	5-A	n	n	n	N/A	N/A	Contigs	Bactermia	Infection	PRJNA434275	DOI: 10.1093/cid/ciy089
MB1278	73_s121	USA	5-A	n	n	n	N/A	N/A	Contigs	Bactermia	Infection	PRJNA434275	DOI: 10.1093/cid/ciy089
MB1427	85_s133	USA	5-A	n	n	n	N/A	N/A	Contigs	Bactermia	Infection	PRJNA434275	DOI: 10.1093/cid/ciy089
MB151c	MB151c	USA	5-A	n	n	n	N/A	N/A	Contigs	Bactermia	Infection	PRJNA434275	DOI: 10.1093/cid/ciy089
MB1593	99_s147	USA	5-A	n	n	n	N/A	N/A	Contigs	Bactermia	Infection	PRJNA434275	DOI: 10.1093/cid/ciy089
MB1669	106_s154	USA	5-A	n	n	n	N/A	N/A	Contigs	Bactermia	Infection	PRJNA434275	DOI: 10.1093/cid/ciy089
MB1769	117_s165	USA	5-A	n	n	n	N/A	N/A	Contigs	Bactermia	Infection	PRJNA434275	DOI: 10.1093/cid/ciy089
MB1851	124_s172	USA	5-A	n	n	n	N/A	N/A	Contigs	Bactermia	Infection	PRJNA434275	DOI: 10.1093/cid/ciy089
MB1871a	126_s174	USA	5-A	n	n	n	N/A	N/A	Contigs	Bactermia	Infection	PRJNA434275	DOI: 10.1093/cid/ciy089
MB1999	137_s185	USA	5-A	n	n	n	N/A	N/A	Contigs	Bactermia	Infection	PRJNA434275	DOI: 10.1093/cid/ciy089
MB2033	139_s187	USA	5-A	n	n	n	N/A	N/A	Contigs	Bactermia	Infection	PRJNA434275	DOI: 10.1093/cid/ciy089
MB2126	143_s191	USA	5-A	n	n	n	N/A	N/A	Contigs	Bactermia	Infection	PRJNA434275	DOI: 10.1093/cid/ciy089
MB2177a	2_s50	USA	5-A	n	n	n	N/A	N/A	Contigs	Bactermia	Infection	PRJNA434275	DOI: 10.1093/cid/ciy089
MB746	20_s68	USA	5-A	n	n	n	N/A	N/A	Contigs	Bactermia	Infection	PRJNA434275	DOI: 10.1093/cid/ciy089
MB806	22_s70	USA	5-A	n	n	n	N/A	N/A	Contigs	Bactermia	Infection	PRJNA434275	DOI: 10.1093/cid/ciy089
MB929	35_s83	USA	5-A	n	n	n	N/A	N/A	Contigs	Bactermia	Infection	PRJNA434275	DOI: 10.1093/cid/ciy089
MB951	41_s89	USA	5-A	n	n	n	N/A	N/A	Contigs	Bactermia	Infection	PRJNA434275	DOI: 10.1093/cid/ciy089
MB1034	47_s95	USA	5-B	n	n	n	N/A	N/A	Contigs	Bactermia	Infection	PRJNA434275	DOI: 10.1093/cid/ciy089
MB108	MB108	USA	5-B	n	n	n	N/A	N/A	Contigs	Bactermia	Infection	PRJNA434275	DOI: 10.1093/cid/ciy089
MB1211	67_s115	USA	5-B	n	n	n	N/A	N/A	Contigs	Bactermia	Infection	PRJNA434275	DOI: 10.1093/cid/ciy089
MB1347	79_s127	USA	5-B	n	n	n	N/A	N/A	Contigs	Bactermia	Infection	PRJNA434275	DOI: 10.1093/cid/ciy089
MB1368	83_s131	USA	5-B	n	n	n	N/A	N/A	Contigs	Bactermia	Infection	PRJNA434275	DOI: 10.1093/cid/ciy089
MB149	MB149	USA	5-B	n	n	n	N/A	N/A	Contigs	Bactermia	Infection	PRJNA434275	DOI: 10.1093/cid/ciy089
MB1532	91_s139	USA	5-B	n	n	n	N/A	N/A	Contigs	Bactermia	Infection	PRJNA434275	DOI: 10.1093/cid/ciy089
MB1542	92_s140	USA	5-B	n	n	n	N/A	N/A	Contigs	Bactermia	Infection	PRJNA434275	DOI: 10.1093/cid/ciy089
MB198b	MB198b	USA	5-B	n	n	n	N/A	N/A	Contigs	Bactermia	Infection	PRJNA434275	DOI: 10.1093/cid/ciy089
MB227a	MB227a	USA	5-B	n	n	n	N/A	N/A	Contigs	Bactermia	Infection	PRJNA434275	DOI: 10.1093/cid/ciy089
MB396	MB396	USA	5-B	n	n	n	N/A	N/A	Contigs	Bactermia	Infection	PRJNA434275	DOI: 10.1093/cid/ciy089
MB492	MB492	USA	5-B	n	n	n	N/A	N/A	Contigs	Bactermia	Infection	PRJNA434275	DOI: 10.1093/cid/ciy089
MB524	MB524	USA	5-B	n	n	n	N/A	N/A	Contigs	Bactermia	Infection	PRJNA434275	DOI: 10.1093/cid/ciy089
MB606	MB606	USA	5-B	n	n	n	N/A	N/A	Contigs	Bactermia	Infection	PRJNA434275	DOI: 10.1093/cid/ciy089
MB634	MB634	USA	5-B	n	n	n	N/A	N/A	Contigs	Bactermia	Infection	PRJNA434275	DOI: 10.1093/cid/ciy089
MB716	MB716	USA	5-B	n	n	n	N/A	N/A	Contigs	Bactermia	Infection	PRJNA434275	DOI: 10.1093/cid/ciy089
MB860	25_s73	USA	5-B	n	n	n	N/A	N/A	Contigs	Bactermia	Infection	PRJNA434275	DOI: 10.1093/cid/ciy089
MB883	26_s74	USA	5-B	n	n	n	N/A	N/A	Contigs	Bactermia	Infection	PRJNA434275	DOI: 10.1093/cid/ciy089
MB10	1_S49	USA	5-B	n	n	n	N/A	N/A	Contigs	Bactermia	Infection	PRJNA434275	DOI: 10.1093/cid/ciy089
MB1037	48_s96	USA	5-B	n	n	n	N/A	N/A	Contigs	Bactermia	Infection	PRJNA434275	DOI: 10.1093/cid/ciy089
MB1064	53_s101	USA	5-B	n	n	n	N/A	N/A	Contigs	Bactermia	Infection	PRJNA434275	DOI: 10.1093/cid/ciy089
MB1312	77_s125	USA	5-B	n	n	n	N/A	N/A	Contigs	Bactermia	Infection	PRJNA434275	DOI: 10.1093/cid/ciy089
MB1489	89_s137	USA	5-B	n	n	n	N/A	N/A	Contigs	Bactermia	Infection	PRJNA434275	DOI: 10.1093/cid/ciy089
MB1679	108_s156	USA	5-B	n	n	n	N/A	N/A	Contigs	Bactermia	Infection	PRJNA434275	DOI: 10.1093/cid/ciy089
MB1691a	109_s157	USA	5-B	n	n	n	N/A	N/A	Contigs	Bactermia	Infection	PRJNA434275	DOI: 10.1093/cid/ciy089
MB1695	110_s158	USA	5-B	n	n	n	N/A	N/A	Contigs	Bactermia	Infection	PRJNA434275	DOI: 10.1093/cid/ciy089
MB1961	134_s182	USA	5-B	n	n	n	N/A	N/A	Contigs	Bactermia	Infection	PRJNA434275	DOI: 10.1093/cid/ciy089
MB2193	6_s54	USA	5-B	n	n	n	N/A	N/A	Contigs	Bactermia	Infection	PRJNA434275	DOI: 10.1093/cid/ciy089
MB383	MB383	USA	5-B	n	n	n	N/A	N/A	Contigs	Bactermia	Infection	PRJNA434275	DOI: 10.1093/cid/ciy089
MB740	19_s67	USA	5-B	n	n	n	N/A	N/A	Contigs	Bactermia	Infection	PRJNA434275	DOI: 10.1093/cid/ciy089
MB905	30_s78	USA	5-B	n	n	n	N/A	N/A	Contigs	Bactermia	Infection	PRJNA434275	DOI: 10.1093/cid/ciy089
MB972	43_s91	USA	5-B	n	n	n	N/A	N/A	Contigs	Bactermia	Infection	PRJNA434275	DOI: 10.1093/cid/ciy089
MB988	44_s92	USA	5-B	n	n	n	N/A	N/A	Contigs	Bactermia	Infection	PRJNA434275	DOI: 10.1093/cid/ciy089
MB1464	88_S136	USA	6	n	n	n	N/A	N/A	Reads	Bactermia	Infection	PRJNA434275	DOI: 10.1093/cid/ciy089
MB2050a	140_S188	USA	20	n	n	n	N/A	N/A	Reads	Bactermia	Infection	PRJNA434275	DOI: 10.1093/cid/ciy089
MB1619	103_S151	USA	22	n	n	n	N/A	N/A	Reads	Bactermia	Infection	PRJNA434275	DOI: 10.1093/cid/ciy089
MB947	40_S88	USA	22	n	n	n	N/A	N/A	Reads	Bactermia	Infection	PRJNA434275	DOI: 10.1093/cid/ciy089
MB1457	86_S134	USA	190	n	n	n	N/A	N/A	Reads	Bactermia	Infection	PRJNA434275	DOI: 10.1093/cid/ciy089
MB1218	68_S116	USA	5-B	n	n	n	N/A	N/A	Reads	Bactermia	Infection	PRJNA434275	DOI: 10.1093/cid/ciy089
MB1962	135_S183	USA	5-B	n	n	n	N/A	N/A	Reads	Bactermia	Infection	PRJNA434275	DOI: 10.1093/cid/ciy089
MB497	MB497	USA	unknown	n	n	n	N/A	N/A	Reads	Bactermia	Infection	PRJNA434275	DOI: 10.1093/cid/ciy089
MB1119	57_s105	USA	2	y	y	y	VEYQ*	428	Contigs	Bactermia	Infection	PRJNA434275	DOI: 10.1093/cid/ciy089
MB1145	59_s107	USA	2	y	y	y	VEYQ*	428	Contigs	Bactermia	Infection	PRJNA434275	DOI: 10.1093/cid/ciy089
MB1153	60_s108	USA	2	y	y	y	VEYQ*	428	Contigs	Bactermia	Infection	PRJNA434275	DOI: 10.1093/cid/ciy089
MB1208	66_s114	USA	2	y	y	y	VEYQ*	428	Contigs	Bactermia	Infection	PRJNA434275	DOI: 10.1093/cid/ciy089
MB1502	90_s138	USA	2	y	y	y	VEYQ*	428	Contigs	Bactermia	Infection	PRJNA434275	DOI: 10.1093/cid/ciy089
MB1567	95_s143	USA	2	y	y	y	VEYQ*	428	Contigs	Bactermia	Infection	PRJNA434275	DOI: 10.1093/cid/ciy089
MB1656	105_s153	USA	2	y	y	y	VEYQ*	428	Contigs	Bactermia	Infection	PRJNA434275	DOI: 10.1093/cid/ciy089
MB1721	114_S162	USA	2	y	y	y	VEYQ*	428	Contigs	Bactermia	Infection	PRJNA434275	DOI: 10.1093/cid/ciy089
MB247	MB247	USA	2	y	y	y	VEYQ*	428	Contigs	Bactermia	Infection	PRJNA434275	DOI: 10.1093/cid/ciy089
MB323	MB323	USA	2	y	y	y	VEYQ*	428	Contigs	Bactermia	Infection	PRJNA434275	DOI: 10.1093/cid/ciy089
MB422	MB422	USA	2	y	y	y	VEYQ*	428	Contigs	Bactermia	Infection	PRJNA434275	DOI: 10.1093/cid/ciy089
MB434	11_s59	USA	2	y	y	y	VEYQ*	428	Contigs	Bactermia	Infection	PRJNA434275	DOI: 10.1093/cid/ciy089
MB466	MB466	USA	2	y	y	y	VEYQ*	428	Contigs	Bactermia	Infection	PRJNA434275	DOI: 10.1093/cid/ciy089
MB469	MB469	USA	2	y	y	y	VEYQ*	428	Contigs	Bactermia	Infection	PRJNA434275	DOI: 10.1093/cid/ciy089
MB546	MB546	USA	2	y	y	y	VEYQ*	428	Contigs	Bactermia	Infection	PRJNA434275	DOI: 10.1093/cid/ciy089
MB551	15_s63	USA	2	y	y	y	NHLI*	285	Contigs	Bactermia	Infection	PRJNA434275	DOI: 10.1093/cid/ciy089
MB609	MB609	USA	2	y	y	y	VEYQ*	428	Contigs	Bactermia	Infection	PRJNA434275	DOI: 10.1093/cid/ciy089
MB619A	MB619A	USA	2	y	y	y	VEYQ*	428	Contigs	Bactermia	Infection	PRJNA434275	DOI: 10.1093/cid/ciy089
MB918	33_s81	USA	2	y	y	y	VEYQ*	428	Contigs	Bactermia	Infection	PRJNA434275	DOI: 10.1093/cid/ciy089
MB931	36_s84	USA	2	y	y	y	VEYQ*	428	Contigs	Bactermia	Infection	PRJNA434275	DOI: 10.1093/cid/ciy089
MB941	39_s87	USA	2	y	y	y	VEYQ*	428	Contigs	Bactermia	Infection	PRJNA434275	DOI: 10.1093/cid/ciy089
MB1048	50_s98	USA	2	y	y	y	VEYQ*	428	Contigs	Bactermia	Infection	PRJNA434275	DOI: 10.1093/cid/ciy089
MB1306	76_s124	USA	2	y	y	y	VEYQ*	428	Contigs	Bactermia	Infection	PRJNA434275	DOI: 10.1093/cid/ciy089
MB1569	97_s145	USA	2	y	y	y	VEYQ*	428	Contigs	Bactermia	Infection	PRJNA434275	DOI: 10.1093/cid/ciy089
MB1651	104_s152	USA	2	y	y	y	VEYQ*	428	Contigs	Bactermia	Infection	PRJNA434275	DOI: 10.1093/cid/ciy089
MB1750	116_s164	USA	2	y	y	y	VEYQ*	428	Contigs	Bactermia	Infection	PRJNA434275	DOI: 10.1093/cid/ciy089
MB1985	136_S184	USA	2	y	y	y	VEYQ*	428	Contigs	Bactermia	Infection	PRJNA434275	DOI: 10.1093/cid/ciy089
MB1595	100_S148	USA	2	y	y	y	VEYQ*	428	Contigs	Bactermia	Infection	PRJNA434275	DOI: 10.1093/cid/ciy089
MB1617	102_s150	USA	2	y	y	y	VEYQ*	428	Contigs	Bactermia	Infection	PRJNA434275	DOI: 10.1093/cid/ciy089
MB1708	111_s159	USA	2	y	y	y	VEYQ*	428	Contigs	Bactermia	Infection	PRJNA434275	DOI: 10.1093/cid/ciy089
MB2095	141_s189	USA	2	y	y	y	VEYQ*	428	Contigs	Bactermia	Infection	PRJNA434275	DOI: 10.1093/cid/ciy089
MB463	MB463	USA	2	y	y	y	VEYQ*	428	Contigs	Bactermia	Infection	PRJNA434275	DOI: 10.1093/cid/ciy089
MB503	MB503	USA	2	y	y	y	VEYQ*	428	Contigs	Bactermia	Infection	PRJNA434275	DOI: 10.1093/cid/ciy089
MB591	16_s54	USA	2	y	y	y	VEYQ*	428	Contigs	Bactermia	Infection	PRJNA434275	DOI: 10.1093/cid/ciy089
MB1229	70_s118	USA	20	n	n	y	VEYQ*	428	Contigs	Bactermia	Infection	PRJNA434275	DOI: 10.1093/cid/ciy089
MB995	45_s93	USA	20	n	n	y	VEYQ*	428	Contigs	Bactermia	Infection	PRJNA434275	DOI: 10.1093/cid/ciy089
MB1908	129_s177	USA	unknown	n	n	y	DSND*	74	Contigs	Bactermia	Infection	PRJNA434275	DOI: 10.1093/cid/ciy089
MB255	MB255	USA	unknown	n	n	y	DSND*	74	Contigs	Bactermia	Infection	PRJNA434275	DOI: 10.1093/cid/ciy089
MB339	MB339	USA	unknown	n	n	y	DSND*	74	Contigs	Bactermia	Infection	PRJNA434275	DOI: 10.1093/cid/ciy089
MB446	MB446	USA	unknown	n	n	y	VEYQ*	428	Contigs	Bactermia	Infection	PRJNA434275	DOI: 10.1093/cid/ciy089
MB895	28_s76	USA	unknown	n	n	y	DSND*	74	Contigs	Bactermia	Infection	PRJNA434275	DOI: 10.1093/cid/ciy089
MB182	MB182	USA	unknown	n	n	y	DSND*	74	Contigs	Bactermia	Infection	PRJNA434275	DOI: 10.1093/cid/ciy089
MB601d	MB601d	USA	16	n	n	y	IKKK*	6	Reads	Bactermia	Infection	PRJNA434275	DOI: 10.1093/cid/ciy089
MB1298	74_s122	USA	83	n	n	y	IKKK*	6	Reads	Bactermia	Infection	PRJNA434275	DOI: 10.1093/cid/ciy089
MB1956	133_S181	USA	83	n	n	y	IKKK*	6	Reads	Bactermia	Infection	PRJNA434275	DOI: 10.1093/cid/ciy089
MB1935	132_S180	USA	unknown	n	n	y	RRNE*	104	Reads	Bactermia	Infection	PRJNA434275	DOI: 10.1093/cid/ciy089
MB89	4_S52	USA	unknown	n	n	y	IKKK*	6	Reads	Bactermia	Infection	PRJNA434275	DOI: 10.1093/cid/ciy089

## Sheet: Supplementary Table 3
Supplementary Table 3.Truncation of sdrG gene in S. epidermidis isolates from Germany.
Identifier	Isolate name	Country of isolation	Sequence type	Sesx y/n	Sesy y/n	SdrG trauncated y/n	Sequence of Truncation	Location of Truncation (AA)	Contigs/Reads	Isolation Source	Population	Bioproject	Source
GER01	GER-A	Germany	2	y	y	y	RRAT*	11	Reads	Bacteraemia	Blood culture	PRJNA470752	doi: 10.1038/s41564-018-0230-7
GER02	GER-B	Germany	2	y	y	y	VEYQ*	428	Reads	Bacteraemia	Blood culture	PRJNA470753	doi: 10.1038/s41564-018-0230-8
GER03	GER-C	Germany	2	y	y	y	VEYQ*	428	Reads	Bacteraemia	Blood culture	PRJNA470754	doi: 10.1038/s41564-018-0230-9
GER04	GER-D	Germany	2	y	y	y	VEYQ*	428	Reads	Bacteraemia	Blood culture	PRJNA470755	doi: 10.1038/s41564-018-0230-10
GER09	GER-I	Germany	2	y	y	y	VEYQ*	428	Reads	Bacteraemia	Blood Culture	PRJNA470756	doi: 10.1038/s41564-018-0230-11
GER16	GER-P	Germany	2	y	y	y	VEYQ*	428	Reads	Bacteraemia	Blood culture	PRJNA470757	doi: 10.1038/s41564-018-0230-12
GER18	GER-Q	Germany	2	y	y	y	VEYQ*	428	Reads	Bacteraemia	Blood culture	PRJNA470758	doi: 10.1038/s41564-018-0230-13
GER20	GER-S	Germany	2	y	y	y	VEYQ*	428	Reads	Bacteraemia	Blood culture	PRJNA470759	doi: 10.1038/s41564-018-0230-14
LXRY00000000.1	LRKNS089	Germany	2	y	y	y	VEYQ*	428	Contigs	Bacteraemia	Blood Culture	PRJNA314440	PATRICBRC
LXRZ00000000.1	LRKNS092	Germany	2	y	y	y	VEYQ*	428	Contigs	Bacteraemia	Blood Culture	PRJNA314441	PATRICBRC
627	3917/99 LR	Germany	2	n	n	n	N/A	N/A	Contigs	Catheter	Infection	PRJNA433155	https://doi.org/10.1038/s41467-018-07368-33
628	3957/99 LR	Germany	2	n	n	n	N/A	N/A	Contigs	Catheter	Infection	PRJNA433155	https://doi.org/10.1038/s41467-018-07368-34
636	3628/99 ER	Germany	2	n	n	n	N/A	N/A	Contigs	Catheter	Infection	PRJNA433155	https://doi.org/10.1038/s41467-018-07368-38
638	1451/02 SU	Germany	2	n	n	n	N/A	N/A	Contigs	Catheter	Infection	PRJNA433155	https://doi.org/10.1038/s41467-018-07368-40
639	2154/02 SU	Germany	2	n	n	n	N/A	N/A	Contigs	Catheter	Infection	PRJNA433155	https://doi.org/10.1038/s41467-018-07368-41
640	2183/02 SU	Germany	2	n	n	n	N/A	N/A	Contigs	Catheter	Infection	PRJNA433155	https://doi.org/10.1038/s41467-018-07368-42
641	9169/01 SK	Germany	2	n	n	n	N/A	N/A	Contigs	Catheter	Infection	PRJNA433155	https://doi.org/10.1038/s41467-018-07368-43
642	9170/01 SK	Germany	2	n	n	n	N/A	N/A	Contigs	Catheter	Infection	PRJNA433155	https://doi.org/10.1038/s41467-018-07368-44
643	5019 MS	Germany	2	n	n	n	N/A	N/A	Contigs	Catheter	Infection	PRJNA433155	https://doi.org/10.1038/s41467-018-07368-45
644	5044 MS	Germany	2	n	n	n	N/A	N/A	Contigs	Catheter	Infection	PRJNA433155	https://doi.org/10.1038/s41467-018-07368-46
645	5060 MS	Germany	2	n	n	n	N/A	N/A	Contigs	Catheter	Infection	PRJNA433155	https://doi.org/10.1038/s41467-018-07368-47
649	4363/02 DD	Germany	2	n	n	n	N/A	N/A	Contigs	Catheter	Infection	PRJNA433155	https://doi.org/10.1038/s41467-018-07368-51
650	4390/02 DD	Germany	2	n	n	n	N/A	N/A	Contigs	Catheter	Infection	PRJNA433155	https://doi.org/10.1038/s41467-018-07368-52
620	5189/99 LG	Germany	2	n	n	y	VEYQ*	428	Contigs	Catheter	Infection	PRJNA433155	https://doi.org/10.1038/s41467-018-07368-29
621	5200/99 LG	Germany	2	n	n	y	VEYQ*	428	Contigs	Catheter	Infection	PRJNA433155	https://doi.org/10.1038/s41467-018-07368-30
617	9591/01 MT	Germany	2	y	y	y	VEYQ*	428	Contigs	Catheter	Infection	PRJNA433155	https://doi.org/10.1038/s41467-018-07368-26
618	9639/01 MT	Germany	2	y	y	y	VEYQ*	428	Contigs	Catheter	Infection	PRJNA433155	https://doi.org/10.1038/s41467-018-07368-27
619	9640/01 MT	Germany	2	y	y	y	VEYQ*	428	Contigs	Catheter	Infection	PRJNA433155	https://doi.org/10.1038/s41467-018-07368-28
625	9031/01 SK	Germany	2	y	y	y	VEYQ*	428	Contigs	Catheter	Infection	PRJNA433155	https://doi.org/10.1038/s41467-018-07368-31
626	9041/01SK	Germany	2	y	y	y	VEYQ*	428	Contigs	Catheter	Infection	PRJNA433155	https://doi.org/10.1038/s41467-018-07368-32
631	4796/00 BG	Germany	2	y	y	y	VEYQ*	428	Contigs	Catheter	Infection	PRJNA433155	https://doi.org/10.1038/s41467-018-07368-35
632	4721/00 BG	Germany	2	y	y	y	VEYQ*	428	Contigs	Catheter	Infection	PRJNA433155	https://doi.org/10.1038/s41467-018-07368-36
633	4768/00 BG	Germany	2	y	y	y	VEYQ*	428	Contigs	Catheter	Infection	PRJNA433155	https://doi.org/10.1038/s41467-018-07368-37
637	3641/99 ER	Germany	2	y	y	y	VEYQ*	428	Contigs	Catheter	Infection	PRJNA433155	https://doi.org/10.1038/s41467-018-07368-39
646	5020/98 GA	Germany	2	y	y	y	VEYQ*	428	Contigs	Catheter	Infection	PRJNA433155	https://doi.org/10.1038/s41467-018-07368-48
647	5021/98 GA	Germany	2	y	y	y	VEYQ*	428	Contigs	Catheter	Infection	PRJNA433155	https://doi.org/10.1038/s41467-018-07368-49
648	5045/98 GA	Germany	2	y	y	y	VEYQ*	428	Contigs	Catheter	Infection	PRJNA433155	https://doi.org/10.1038/s41467-018-07368-50
1124	Epi 83.1	Germany	2	n	n	n	N/A	N/A	Reads	Fracture fixation	Infection	PRJNA382527	https://doi.org/10.1038/s41467-018-07368-74
1084	Epi 17.1	Germany	2	n	n	y	VEYQ*	428	Reads	Fracture fixation	Infection	PRJNA382527	https://doi.org/10.1038/s41467-018-07368-67
1093	Epi 33.1	Germany	2	n	n	y	VEYQ*	428	Reads	Fracture fixation	Infection	PRJNA382527	https://doi.org/10.1038/s41467-018-07368-68
1097	Epi 41.1	Germany	2	n	n	y	VEYQ*	428	Reads	Fracture fixation	Infection	PRJNA382527	https://doi.org/10.1038/s41467-018-07368-69
1099	Epi 44.1	Germany	2	n	n	y	VEYQ*	428	Reads	Fracture fixation	Infection	PRJNA382527	https://doi.org/10.1038/s41467-018-07368-70
1104	Epi 52.1	Germany	2	n	n	y	VEYQ*	428	Reads	Fracture fixation	Infection	PRJNA433155	https://doi.org/10.1038/s41467-018-07368-71
1125	Epi 84.1	Germany	2	n	n	y	VEYQ*	428	Reads	Fracture fixation	Infection	PRJNA382527	https://doi.org/10.1038/s41467-018-07368-75
1131	Epi 90.1	Germany	2	n	n	y	VEYQ*	428	Contigs	Fracture fixation	Infection	PRJNA382527	https://doi.org/10.1038/s41467-018-07368-76
1081	Epi 13.1	Germany	2	y	y	y	VEYQ*	428	Reads	Fracture fixation	Infection	PRJNA382527	https://doi.org/10.1038/s41467-018-07368-66
1106	Epi 55.1	Germany	2	y	y	y	VEYQ*	428	Contigs	Fracture fixation	Infection	PRJNA433155	https://doi.org/10.1038/s41467-018-07368-72
1110	Epi 60.1	Germany	2	y	y	y	VEYQ*	428	Contigs	Fracture fixation	Infection	PRJNA433155	https://doi.org/10.1038/s41467-018-07368-73
433	7A	Germany	2	n	n	n	N/A	N/A	Contigs	Prosthetic joint infection	Infection	PRJNA433155	https://doi.org/10.1038/s41467-018-07368-7
434	7B	Germany	2	n	n	n	N/A	N/A	Contigs	Prosthetic joint infection	Infection	PRJNA433155	https://doi.org/10.1038/s41467-018-07368-8
507	48A	Germany	2	n	n	n	N/A	N/A	Contigs	Prosthetic joint infection	Infection	PRJNA433155	https://doi.org/10.1038/s41467-018-07368-13
508	48B	Germany	2	n	n	n	N/A	N/A	Contigs	Prosthetic joint infection	Infection	PRJNA433155	https://doi.org/10.1038/s41467-018-07368-14
538	70B	Germany	2	n	n	n	N/A	N/A	Contigs	Prosthetic joint infection	Infection	PRJNA433155	https://doi.org/10.1038/s41467-018-07368-19
567	88A	Germany	2	n	n	n	N/A	N/A	Contigs	Prosthetic joint infection	Infection	PRJNA433155	https://doi.org/10.1038/s41467-018-07368-24
568	88B	Germany	2	n	n	n	N/A	N/A	Contigs	Prosthetic joint infection	Infection	PRJNA433155	https://doi.org/10.1038/s41467-018-07368-25
1051	Epi 32.1	Germany	2	n	n	n	N/A	N/A	Contigs	Prosthetic joint infection	Infection	PRJNA433155	https://doi.org/10.1038/s41467-018-07368-57
1060	Epi 68.1	Germany	2	n	n	n	N/A	N/A	Reads	Prosthetic joint infection	Infection	PRJNA382527	https://doi.org/10.1038/s41467-018-07368-62
1047	Epi 12.1	Germany	2	n	n	y	VEYQ*	428	Reads	Prosthetic joint infection	Infection	PRJNA382527	https://doi.org/10.1038/s41467-018-07368-55
1052	Epi 34.1	Germany	2	n	n	y	VEYQ*	428	Reads	Prosthetic joint infection	Infection	PRJNA433155	https://doi.org/10.1038/s41467-018-07368-58
1059	Epi 66.1	Germany	2	n	n	y	VEYQ*	428	Reads	Prosthetic joint infection	Infection	PRJNA382527	https://doi.org/10.1038/s41467-018-07368-61
443	12A	Germany	2	y	y	y	VEYQ*	428	Contigs	Prosthetic joint infection	Infection	PRJNA433155	https://doi.org/10.1038/s41467-018-07368-9
444	12B	Germany	2	y	y	y	VEYQ*	428	Contigs	Prosthetic joint infection	Infection	PRJNA433155	https://doi.org/10.1038/s41467-018-07368-10
447	14A	Germany	2	y	y	y	VEYQ*	428	Contigs	Prosthetic joint infection	Infection	PRJNA433155	https://doi.org/10.1038/s41467-018-07368-11
448	14B	Germany	2	y	y	y	VEYQ*	428	Contigs	Prosthetic joint infection	Infection	PRJNA433155	https://doi.org/10.1038/s41467-018-07368-12
511	54A	Germany	2	y	y	y	VEYQ*	428	Contigs	Prosthetic joint infection	Infection	PRJNA433155	https://doi.org/10.1038/s41467-018-07368-15
512	54B	Germany	2	y	y	y	VEYQ*	428	Contigs	Prosthetic joint infection	Infection	PRJNA433155	https://doi.org/10.1038/s41467-018-07368-16
521	59A	Germany	2	y	y	y	VEYQ*	428	Contigs	Prosthetic joint infection	Infection	PRJNA433155	https://doi.org/10.1038/s41467-018-07368-17
522	59B	Germany	2	y	y	y	VEYQ*	428	Contigs	Prosthetic joint infection	Infection	PRJNA433155	https://doi.org/10.1038/s41467-018-07368-18
557	81A	Germany	2	y	y	y	VEYQ*	428	Contigs	Prosthetic joint infection	Infection	PRJNA433155	https://doi.org/10.1038/s41467-018-07368-20
558	81B	Germany	2	y	y	y	VEYQ*	428	Contigs	Prosthetic joint infection	Infection	PRJNA433155	https://doi.org/10.1038/s41467-018-07368-21
559	82A	Germany	2	y	y	y	VEYQ*	428	Contigs	Prosthetic joint infection	Infection	PRJNA433155	https://doi.org/10.1038/s41467-018-07368-22
560	82B	Germany	2	y	y	y	VEYQ*	428	Contigs	Prosthetic joint infection	Infection	PRJNA433155	https://doi.org/10.1038/s41467-018-07368-23
1044	Epi 04.1	Germany	2	y	y	y	VEYQ*	428	Contigs	Prosthetic joint infection	Infection	PRJNA433155	https://doi.org/10.1038/s41467-018-07368-54
1049	Epi 19.1	Germany	2	y	y	y	VEYQ*	428	Contigs	Prosthetic joint infection	Infection	PRJNA433155	https://doi.org/10.1038/s41467-018-07368-56
1056	Epi 53.1	Germany	2	y	y	y	VEYQ*	428	Reads	Prosthetic joint infection	Infection	PRJNA382527	https://doi.org/10.1038/s41467-018-07368-59
1057	Epi 59.1	Germany	2	y	y	y	VEYQ*	428	Reads	Prosthetic joint infection	Infection	PRJNA382527	https://doi.org/10.1038/s41467-018-07368-60
1061	Epi 69.1	Germany	2	y	y	y	VEYQ*	428	Reads	Prosthetic joint infection	Infection	PRJNA382527	https://doi.org/10.1038/s41467-018-07368-63
